# Supplementary material for: Porphyromonas gingivalis HmuY and Streptococcus gordonii GAPDH—Novel Heme Acquisition Strategy in the Oral Microbiome
Source: Int J Mol Sci. 2020 Jun 10;21(11):4150. doi: 10.3390/ijms21114150 (PMC7312356; doi:10.3390/ijms21114150)
Supplement: Supplementary file 1 [file ijms-21-04150-s001.zip]

Archive with 2 entries (2 files):
- SgGAPDH Supplementary table IJMS final.pdf
- SgGAPDH and HmuY Supplementary figures IJMS.pdf
